# Supplementary material for: Evolutionary adaptation of the sensitivity of connexin26 hemichannels to CO2
Source: Proc Biol Sci. 2017 Feb 8;284(1848):20162723. doi: 10.1098/rspb.2016.2723 (PMC5310615; doi:10.1098/rspb.2016.2723)
Supplement: Raw data for mole rat [file rspb20162723supp1.xls]

## Sheet: Combined
Cx26 20 mmHg				Cx26 35 mmHg				Cx26 55 mmHg
Cell No	Ratio	Mean		Cell No	Ratio	Mean			Ratio
	0	0			0	0		0	0	0
1	0.004	189.898		1	0.004	99.536		1	0.004	329.043
2	0.008	280.516		2	0.008	340.066		2	0.008	428.154
3	0.012	288.055		3	0.012	505.578		3	0.012	445.166
4	0.016	316.966		4	0.016	661.276		4	0.016	473.433
5	0.02	362.716		5	0.02	826.694		5	0.02	524.375
6	0.024	384.556		6	0.024	827.482		6	0.024	659.788
7	0.028	385.469		7	0.028	871.476		7	0.028	699.213
8	0.032	395.658		8	0.032	924.718		8	0.032	766.987
9	0.036	401.92		9	0.036	938.809		9	0.036	774.323
10	0.04	423.489		10	0.04	940.82		10	0.04	821.454
11	0.044	455.591		11	0.044	946.112		11	0.044	836.077
12	0.048	496.169		12	0.048	965.242		12	0.048	847.442
13	0.052	498.661		13	0.052	980.359		13	0.052	851.451
14	0.056	501.578		14	0.056	1014.13		14	0.056	857.059
15	0.06	521.16		15	0.06	1037.8		15	0.06	873.273
16	0.064	537.091		16	0.064	1043.69		16	0.064	893.993
17	0.068	542.967		17	0.068	1044.57		17	0.068	902.659
18	0.072	556.23		18	0.072	1068.41		18	0.072	915.088
19	0.076	560.138		19	0.076	1070.87		19	0.076	965.642
20	0.08	567.304		20	0.08	1079.57		20	0.08	982.862
21	0.084	595.003		21	0.084	1089.42		21	0.084	1017.69
22	0.088	609.02		22	0.088	1091.6		22	0.088	1017.83
23	0.092	611.786		23	0.092	1091.61		23	0.092	1054.21
24	0.096	631.924		24	0.096	1117.14		24	0.096	1073.58
25	0.1	645.359		25	0.1	1137.8		25	0.1	1099.43
26	0.104	648.034		26	0.104	1143.66		26	0.104	1121
27	0.108	649.273		27	0.108	1147.1		27	0.108	1131.87
28	0.112	649.356		28	0.112	1158		28	0.112	1157.98
29	0.116	656.731		29	0.116	1162.05		29	0.116	1169.32
30	0.12	658.204		30	0.12	1187.45		30	0.12	1188.38
31	0.124	679.261		31	0.124	1192.08		31	0.124	1191.52
32	0.128	683.716		32	0.128	1193.28		32	0.128	1196.42
33	0.132	687.69		33	0.132	1195.4		33	0.132	1203.63
34	0.136	697.683		34	0.136	1196.09		34	0.136	1243.88
35	0.14	710.027		35	0.14	1202.68		35	0.14	1247.96
36	0.144	713.349		36	0.144	1204.96		36	0.144	1250.37
37	0.148	714.466		37	0.148	1210.04		37	0.148	1314.19
38	0.152	718.346		38	0.152	1217.85		38	0.152	1319.7
39	0.156	724.476		39	0.156	1225.92		39	0.156	1327.78
40	0.16	737.536		40	0.16	1240.46		40	0.16	1337.66
41	0.164	746.745		41	0.164	1243.72		41	0.164	1343.32
42	0.168	749.534		42	0.168	1244.52		42	0.168	1348.23
43	0.172	767.415		43	0.172	1256.73		43	0.172	1364.45
44	0.176	779.284		44	0.176	1260.39		44	0.176	1369.43
45	0.18	816.455		45	0.18	1265.14		45	0.18	1405.31
46	0.184	820.243		46	0.184	1267.87		46	0.184	1449.18
47	0.188	827.827		47	0.188	1291.14		47	0.188	1462.24
48	0.192	859.213		48	0.192	1295.05		48	0.192	1462.88
49	0.196	874.387		49	0.196	1295.92		49	0.196	1469.09
50	0.2	880.819		50	0.2	1303.67		50	0.2	1470.75
51	0.204	881.147		51	0.204	1307.84		51	0.204	1482.7
52	0.208	903.01		52	0.208	1314.3		52	0.208	1486.48
53	0.212	910.294		53	0.212	1327.84		53	0.212	1503.94
54	0.216	918.526		54	0.216	1328.08		54	0.216	1525.38
55	0.22	932.794		55	0.22	1329.78		55	0.22	1537.11
56	0.224	938.15		56	0.224	1353.85		56	0.224	1549.47
57	0.228	954.159		57	0.228	1356.03		57	0.228	1572.61
58	0.232	960.544		58	0.232	1357.59		58	0.232	1577.46
59	0.236	968.855		59	0.236	1374.31		59	0.236	1600.59
60	0.24	970.079		60	0.24	1382.59		60	0.24	1624.29
61	0.244	975.554		61	0.244	1383.8		61	0.244	1632.39
62	0.248	981.925		62	0.248	1385.36		62	0.248	1661.45
63	0.252	1005.26		63	0.252	1388.3		63	0.252	1664.16
64	0.256	1007.96		64	0.256	1396.88		64	0.256	1665.61
65	0.26	1011.72		65	0.26	1427.78		65	0.26	1674.62
66	0.264	1012.91		66	0.264	1439.73		66	0.264	1679.66
67	0.268	1033.37		67	0.268	1443.67		67	0.268	1688.7
68	0.272	1041.1		68	0.272	1444.51		68	0.272	1689.74
69	0.276	1047.98		69	0.276	1452.1		69	0.276	1693.11
70	0.28	1050.85		70	0.28	1453.57		70	0.28	1698.4
71	0.284	1053.72		71	0.284	1454.64		71	0.284	1700.1
72	0.288	1056.74		72	0.288	1456.59		72	0.288	1705.38
73	0.292	1063.51		73	0.292	1456.78		73	0.292	1705.78
74	0.296	1068.27		74	0.296	1477.92		74	0.296	1708.25
75	0.3	1077.77		75	0.3	1482.9		75	0.3	1714.48
76	0.304	1080.04		76	0.304	1494.41		76	0.304	1718.04
77	0.308	1095.42		77	0.308	1495.91		77	0.308	1734.43
78	0.312	1097.81		78	0.312	1507.47		78	0.312	1738.17
79	0.316	1109.76		79	0.316	1518.74		79	0.316	1778.72
80	0.32	1113.01		80	0.32	1522.82		80	0.32	1783.58
81	0.324	1120.22		81	0.324	1524.04		81	0.324	1812.12
82	0.328	1130.91		82	0.328	1524.39		82	0.328	1814.26
83	0.332	1139.43		83	0.332	1530.59		83	0.332	1819.98
84	0.336	1139.63		84	0.336	1544.14		84	0.336	1824.04
85	0.34	1150.41		85	0.34	1550.55		85	0.34	1848.65
86	0.344	1151.6		86	0.344	1553.49		86	0.344	1852.5
87	0.348	1155.21		87	0.348	1568.08		87	0.348	1858.47
88	0.352	1186.7		88	0.352	1570.35		88	0.352	1864.24
89	0.356	1188.37		89	0.356	1570.76		89	0.356	1876.46
90	0.36	1191.82		90	0.36	1572.56		90	0.36	1890.22
91	0.364	1213.4		91	0.364	1572.95		91	0.364	1896.5
92	0.368	1224.05		92	0.368	1574.26		92	0.368	1908.78
93	0.372	1237.29		93	0.372	1575.19		93	0.372	1911.61
94	0.376	1238.99		94	0.376	1581.77		94	0.376	1912.79
95	0.38	1239.14		95	0.38	1585.32		95	0.38	1915.9
96	0.384	1245.3		96	0.384	1589.6		96	0.384	1922.24
97	0.388	1260.72		97	0.388	1601.88		97	0.388	1932.14
98	0.392	1270.39		98	0.392	1609.09		98	0.392	1952.38
99	0.396	1278.51		99	0.396	1610.38		99	0.396	1955.53
100	0.4	1282.36		100	0.4	1610.5		100	0.4	1956.38
101	0.404	1294.67		101	0.404	1610.71		101	0.404	1956.52
102	0.408	1303.69		102	0.408	1611.44		102	0.408	1983.66
103	0.412	1329.51		103	0.412	1612.06		103	0.412	2005.18
104	0.416	1336.25		104	0.416	1614.59		104	0.416	2012.89
105	0.42	1339.11		105	0.42	1622.33		105	0.42	2033.14
106	0.424	1354		106	0.424	1635.66		106	0.424	2047.34
107	0.428	1354.77		107	0.428	1636.14		107	0.428	2047.48
108	0.432	1360.83		108	0.432	1638.72		108	0.432	2051.92
109	0.436	1363.83		109	0.436	1640.38		109	0.436	2067.52
110	0.44	1366.53		110	0.44	1642.28		110	0.44	2068.13
111	0.444	1373.02		111	0.444	1666.09		111	0.444	2068.68
112	0.448	1373.26		112	0.448	1670.39		112	0.448	2076.22
113	0.452	1378.49		113	0.452	1674.33		113	0.452	2079.11
114	0.456	1389.08		114	0.456	1691.42		114	0.456	2084.19
115	0.46	1413.18		115	0.46	1701.74		115	0.46	2084.81
116	0.464	1414.05		116	0.464	1705.3		116	0.464	2085.25
117	0.468	1415.46		117	0.468	1706.97		117	0.468	2093.07
118	0.472	1425.66		118	0.472	1709.15		118	0.472	2108.47
119	0.476	1434.74		119	0.476	1711.4		119	0.476	2115.38
120	0.48	1457.46		120	0.48	1713.58		120	0.48	2117.86
121	0.484	1458.44		121	0.484	1718.16		121	0.484	2122.84
122	0.488	1460.77		122	0.488	1728.76		122	0.488	2132.62
123	0.492	1461.27		123	0.492	1736.36		123	0.492	2138.77
124	0.496	1463.16		124	0.496	1737.55		124	0.496	2141.37
125	0.5	1478.99		125	0.5	1750.63		125	0.5	2147.91
126	0.504	1490.43		126	0.504	1751.3		126	0.504	2160.37
127	0.508	1500.49		127	0.508	1753.47		127	0.508	2162.45
128	0.512	1512.38		128	0.512	1759.14		128	0.512	2166.53
129	0.516	1524.8		129	0.516	1772.26		129	0.516	2172.33
130	0.52	1528.18		130	0.52	1776.04		130	0.52	2175.91
131	0.524	1536.87		131	0.524	1786.52		131	0.524	2191.59
132	0.528	1537.94		132	0.528	1792.23		132	0.528	2193.82
133	0.532	1551.57		133	0.532	1805.73		133	0.532	2208.68
134	0.536	1556.75		134	0.536	1807.94		134	0.536	2225.6
135	0.54	1576.58		135	0.54	1815.73		135	0.54	2238.24
136	0.544	1593.83		136	0.544	1824.25		136	0.544	2240.52
137	0.548	1597.1		137	0.548	1836.9		137	0.548	2247.77
138	0.552	1612.73		138	0.552	1843.15		138	0.552	2262.06
139	0.556	1613.28		139	0.556	1848.5		139	0.556	2268.84
140	0.56	1629.07		140	0.56	1848.59		140	0.56	2274.75
141	0.564	1636.95		141	0.564	1857.64		141	0.564	2276.17
142	0.568	1642.64		142	0.568	1862.87		142	0.568	2287
143	0.572	1655.19		143	0.572	1868.09		143	0.572	2293.64
144	0.576	1665.81		144	0.576	1878.16		144	0.576	2303.98
145	0.58	1671.3		145	0.58	1883.16		145	0.58	2312.95
146	0.584	1671.91		146	0.584	1886.12		146	0.584	2332.97
147	0.588	1675.47		147	0.588	1886.18		147	0.588	2336.31
148	0.592	1677.95		148	0.592	1887.02		148	0.592	2337.72
149	0.596	1678.05		149	0.596	1895.07		149	0.596	2351.16
150	0.6	1679.83		150	0.6	1899.19		150	0.6	2365.03
151	0.604	1690.42		151	0.604	1902.54		151	0.604	2391.86
152	0.608	1691.61		152	0.608	1911.86		152	0.608	2405.18
153	0.612	1692.59		153	0.612	1915.69		153	0.612	2412.98
154	0.616	1725.9		154	0.616	1919.88		154	0.616	2434.94
155	0.62	1729.54		155	0.62	1923.9		155	0.62	2435.54
156	0.624	1735.44		156	0.624	1924.75		156	0.624	2455.19
157	0.628	1738.51		157	0.628	1926.76		157	0.628	2461.59
158	0.632	1757.26		158	0.632	1929.84		158	0.632	2462.92
159	0.636	1759.16		159	0.636	1932.35		159	0.636	2473.3
160	0.64	1768.52		160	0.64	1941.33		160	0.64	2480.99
161	0.644	1773.89		161	0.644	1945.4		161	0.644	2506.58
162	0.648	1775.3		162	0.648	1949.4		162	0.648	2534.18
163	0.652	1782.85		163	0.652	1951.83		163	0.652	2536.63
164	0.656	1787.8		164	0.656	1952.82		164	0.656	2544.09
165	0.66	1790.59		165	0.66	1970.97		165	0.66	2564.72
166	0.664	1792.66		166	0.664	1976.39		166	0.664	2578.78
167	0.668	1798.86		167	0.668	1978.37		167	0.668	2580.09
168	0.672	1805.73		168	0.672	1979.18		168	0.672	2583.59
169	0.676	1810.77		169	0.676	1988.95		169	0.676	2599.79
170	0.68	1819.3		170	0.68	2015.18		170	0.68	2616.42
171	0.684	1842.93		171	0.684	2021.07		171	0.684	2628.4
172	0.688	1850.14		172	0.688	2022.79		172	0.688	2629.95
173	0.692	1850.84		173	0.692	2026.02		173	0.692	2646.28
174	0.696	1856.17		174	0.696	2042.37		174	0.696	2656.19
175	0.7	1860.3		175	0.7	2045.43		175	0.7	2657.24
176	0.704	1861.14		176	0.704	2046.25		176	0.704	2678.28
177	0.708	1865.51		177	0.708	2055.05		177	0.708	2683.7
178	0.712	1877.69		178	0.712	2056.84		178	0.712	2686.57
179	0.716	1885.58		179	0.716	2057.96		179	0.716	2687.57
180	0.72	1885.82		180	0.72	2061.47		180	0.72	2688.03
181	0.724	1896.85		181	0.724	2072.05		181	0.724	2706.27
182	0.728	1902.79		182	0.728	2085.09		182	0.728	2743.21
183	0.732	1911.19		183	0.732	2094.97		183	0.732	2748.77
184	0.736	1912.07		184	0.736	2105.12		184	0.736	2752.33
185	0.74	1917.08		185	0.74	2105.36		185	0.74	2752.89
186	0.744	1918.99		186	0.744	2126.25		186	0.744	2758.89
187	0.748	1921.49		187	0.748	2127.8		187	0.748	2760.08
188	0.752	1977.88		188	0.752	2146.91		188	0.752	2772.51
189	0.756	1990.74		189	0.756	2156.34		189	0.756	2776.09
190	0.76	1991.16		190	0.76	2176.98		190	0.76	2778.88
191	0.764	1998.63		191	0.764	2178.48		191	0.764	2780.06
192	0.768	2009.02		192	0.768	2187.81		192	0.768	2788.45
193	0.772	2011.23		193	0.772	2188.21		193	0.772	2792.91
194	0.776	2016.22		194	0.776	2208.11		194	0.776	2793.25
195	0.78	2048.25		195	0.78	2210.47		195	0.78	2798.13
196	0.784	2053.21		196	0.784	2234.78		196	0.784	2800.12
197	0.788	2054.51		197	0.788	2247.73		197	0.788	2895.7
198	0.792	2072.71		198	0.792	2264.13		198	0.792	2896.74
199	0.796	2072.76		199	0.796	2272.75		199	0.796	2909.83
200	0.8	2077.18		200	0.8	2282.01		200	0.8	2913.5
201	0.804	2087.9		201	0.804	2288.57		201	0.804	2925.12
202	0.808	2101.69		202	0.808	2289.82		202	0.808	2925.88
203	0.812	2108.75		203	0.812	2293.11		203	0.812	2925.9
204	0.816	2120.23		204	0.816	2294.45		204	0.816	2969.1
205	0.82	2120.53		205	0.82	2309.7		205	0.82	2984.01
206	0.824	2125.74		206	0.824	2327.65		206	0.824	2990.03
207	0.828	2126.5		207	0.828	2329.65		207	0.828	3000.03
208	0.832	2128.21		208	0.832	2336.29		208	0.832	3024.48
209	0.836	2138.07		209	0.836	2361.3		209	0.836	3059.06
210	0.84	2138.73		210	0.84	2369.79		210	0.84	3066.83
211	0.844	2148.28		211	0.844	2375.29		211	0.844	3066.84
212	0.848	2153.51		212	0.848	2387.79		212	0.848	3070.21
213	0.852	2162.39		213	0.852	2402.1		213	0.852	3078.45
214	0.856	2189.92		214	0.856	2421.5		214	0.856	3091.57
215	0.86	2193.82		215	0.86	2421.5		215	0.86	3093.23
216	0.864	2202.79		216	0.864	2454.25		216	0.864	3096.11
217	0.868	2210.36		217	0.868	2464.22		217	0.868	3098.45
218	0.872	2212.24		218	0.872	2481.91		218	0.872	3101.8
219	0.876	2233.14		219	0.876	2509.02		219	0.876	3113.59
220	0.88	2238.41		220	0.88	2520.86		220	0.88	3164.62
221	0.884	2263.82		221	0.884	2568.75		221	0.884	3176.4
222	0.888	2272.58		222	0.888	2581.43		222	0.888	3223.04
223	0.892	2292.81		223	0.892	2591.66		223	0.892	3245
224	0.896	2298.94		224	0.896	2604.08		224	0.896	3267.98
225	0.9	2300.37		225	0.9	2611.56		225	0.9	3294.57
226	0.904	2304.15		226	0.904	2626.63		226	0.904	3347.73
227	0.908	2332.59		227	0.908	2654.6		227	0.908	3370.78
228	0.912	2352.02		228	0.912	2673.69		228	0.912	3413.89
229	0.916	2352.21		229	0.916	2693.43		229	0.916	3426.49
230	0.92	2370.38		230	0.92	2701.75		230	0.92	3453.74
231	0.924	2375.26		231	0.924	2787.64		231	0.924	3465.13
232	0.928	2395.21		232	0.928	2788.65		232	0.928	3508.1
233	0.932	2398.02		233	0.932	2798.89		233	0.932	3513.26
234	0.936	2410.78		234	0.936	2836.43		234	0.936	3528.09
235	0.94	2433.01		235	0.94	2867.3		235	0.94	3540.57
236	0.944	2465.78		236	0.944	2936.61		236	0.944	3650.49
237	0.948	2513.13		237	0.948	2992.97		237	0.948	3742.8
238	0.952	2550.12		238	0.952	3107.64		238	0.952	3764.19
239	0.956	2551.36		239	0.956	3144.01		239	0.956	3778.21
240	0.96	2672.58		240	0.96	3175.44		240	0.96	3788.11
241	0.964	2717.05		241	0.964	3187.27		241	0.964	3825.76
242	0.968	2936.19		242	0.968	3310.17		242	0.968	3891.92
243	0.972	2972.3		243	0.972	3396.89		243	0.972	3900.59
244	0.976	2992.44		244	0.976	3490.42		244	0.976	4028.53
245	0.98	3110.76		245	0.98	3643.8		245	0.98	4313.64
246	0.984	3112.3		246	0.984	3659.3		246	0.984	4624.39
247	0.988	3123.62		247	0.988	3672.42		247	0.988	4650.64
248	0.992	3153.94		248	0.992	4130.93		248	0.992	4788.55
249	0.996	3598.23		249	0.996	4685.76		249	0.996	5819.33
250	1	6450.69		250	1	4988.88		250	1	6188.85
