# Supplementary material for: Evolutionary adaptation of the sensitivity of connexin26 hemichannels to CO2
Source: Proc Biol Sci. 2017 Feb 8;284(1848):20162723. doi: 10.1098/rspb.2016.2723 (PMC5310615; doi:10.1098/rspb.2016.2723)
Supplement: Raw data for human [file rspb20162723supp2.xls]

## Sheet: Combined
Cx26 20 mmHg				Cx26 35 mmHg				Cx26 55 mmHg
Cell No	Ratio	Mean		Cell No	Ratio	Mean			Ratio
	0	0			0	0		0	0	0
1	0.0025	291.064		1	0.0025	273.993		1	0.0025	739.793
2	0.005	337.226		2	0.005	355.83		2	0.005	825.968
3	0.0075	353.943		3	0.0075	388.868		3	0.0075	934.202
4	0.01	377.397		4	0.01	444.064		4	0.01	1015.72
5	0.0125	381.055		5	0.0125	508.375		5	0.0125	1122.27
6	0.015	384.983		6	0.015	514.199		6	0.015	1143.21
7	0.0175	398.086		7	0.0175	523.93		7	0.0175	1208.48
8	0.02	398.661		8	0.02	581.387		8	0.02	1245.21
9	0.0225	407.821		9	0.0225	582.226		9	0.0225	1249.66
10	0.025	426.959		10	0.025	626.471		10	0.025	1276.24
11	0.0275	455.4		11	0.0275	627.052		11	0.0275	1279
12	0.03	473.066		12	0.03	665.122		12	0.03	1311.06
13	0.0325	483.016		13	0.0325	686.881		13	0.0325	1311.53
14	0.035	483.679		14	0.035	717.256		14	0.035	1342.25
15	0.0375	488.918		15	0.0375	733.304		15	0.0375	1357.32
16	0.04	509.926		16	0.04	769.838		16	0.04	1433.65
17	0.0425	511.751		17	0.0425	828.465		17	0.0425	1434.78
18	0.045	514.918		18	0.045	829.048		18	0.045	1457.68
19	0.0475	517.018		19	0.0475	850.532		19	0.0475	1486.4
20	0.05	529.542		20	0.05	856.653		20	0.05	1527.61
21	0.0525	543.986		21	0.0525	860.233		21	0.0525	1544.82
22	0.055	548.325		22	0.055	870.802		22	0.055	1564.97
23	0.0575	556.195		23	0.0575	895.672		23	0.0575	1605.52
24	0.06	575.889		24	0.06	897.294		24	0.06	1630.95
25	0.0625	576.842		25	0.0625	902.688		25	0.0625	1631.26
26	0.065	587.009		26	0.065	904.044		26	0.065	1631.44
27	0.0675	587.653		27	0.0675	907.687		27	0.0675	1639.91
28	0.07	589.669		28	0.07	912.695		28	0.07	1641.35
29	0.0725	597.747		29	0.0725	926.387		29	0.0725	1646.41
30	0.075	610.384		30	0.075	931.209		30	0.075	1662.58
31	0.0775	614.664		31	0.0775	951.84		31	0.0775	1684.75
32	0.08	634.565		32	0.08	960.205		32	0.08	1698.96
33	0.0825	635.596		33	0.0825	964.796		33	0.0825	1708.79
34	0.085	638.736		34	0.085	970.579		34	0.085	1713.13
35	0.0875	646.27		35	0.0875	974.519		35	0.0875	1721.68
36	0.09	654.732		36	0.09	990.019		36	0.09	1734.1
37	0.0925	656.862		37	0.0925	991.916		37	0.0925	1741.93
38	0.095	663.046		38	0.095	1001.64		38	0.095	1748.76
39	0.0975	667.201		39	0.0975	1002.18		39	0.0975	1760.11
40	0.1	672.044		40	0.1	1018.39		40	0.1	1769.23
41	0.1025	689.963		41	0.1025	1023.41		41	0.1025	1769.71
42	0.105	691.44		42	0.105	1030.92		42	0.105	1798.53
43	0.1075	704.527		43	0.1075	1043.85		43	0.1075	1815.2
44	0.11	706.787		44	0.11	1051.9		44	0.11	1822.46
45	0.1125	713.483		45	0.1125	1060.63		45	0.1125	1837.73
46	0.115	723.347		46	0.115	1069.22		46	0.115	1841.62
47	0.1175	727.734		47	0.1175	1073.82		47	0.1175	1845.04
48	0.12	732.286		48	0.12	1078.88		48	0.12	1848.1
49	0.1225	732.933		49	0.1225	1079.26		49	0.1225	1900.01
50	0.125	740.782		50	0.125	1091.17		50	0.125	1913.58
51	0.1275	747.246		51	0.1275	1093.94		51	0.1275	1921.43
52	0.13	748.465		52	0.13	1099.43		52	0.13	1922.94
53	0.1325	750.854		53	0.1325	1099.88		53	0.1325	1923.15
54	0.135	751.101		54	0.135	1133.92		54	0.135	1929.72
55	0.1375	751.124		55	0.1375	1135.05		55	0.1375	1936.59
56	0.14	764.708		56	0.14	1140.03		56	0.14	1940.42
57	0.1425	770.106		57	0.1425	1146.69		57	0.1425	1962.4
58	0.145	770.732		58	0.145	1153.27		58	0.145	1964.87
59	0.1475	779.813		59	0.1475	1155.13		59	0.1475	1985.22
60	0.15	784.673		60	0.15	1162.74		60	0.15	2001.25
61	0.1525	790.627		61	0.1525	1166.74		61	0.1525	2002.09
62	0.155	793.989		62	0.155	1170.98		62	0.155	2003.59
63	0.1575	794.026		63	0.1575	1172.67		63	0.1575	2003.79
64	0.16	795.645		64	0.16	1176.7		64	0.16	2005.35
65	0.1625	812.231		65	0.1625	1177.07		65	0.1625	2006.93
66	0.165	830.366		66	0.165	1180.16		66	0.165	2006.94
67	0.1675	831.22		67	0.1675	1190.56		67	0.1675	2026.98
68	0.17	839.357		68	0.17	1201.83		68	0.17	2031.15
69	0.1725	841.11		69	0.1725	1201.93		69	0.1725	2033.78
70	0.175	843.548		70	0.175	1214.05		70	0.175	2040.88
71	0.1775	846.668		71	0.1775	1218.34		71	0.1775	2042.95
72	0.18	847.891		72	0.18	1223.55		72	0.18	2043.49
73	0.1825	849.265		73	0.1825	1231.79		73	0.1825	2049.47
74	0.185	850.632		74	0.185	1235.01		74	0.185	2080.92
75	0.1875	850.922		75	0.1875	1238.59		75	0.1875	2088.72
76	0.19	853.302		76	0.19	1251.58		76	0.19	2097.38
77	0.1925	855.547		77	0.1925	1252.78		77	0.1925	2105
78	0.195	858.398		78	0.195	1254.77		78	0.195	2105.95
79	0.1975	860.515		79	0.1975	1255.77		79	0.1975	2108.06
80	0.2	864.2		80	0.2	1257.04		80	0.2	2137.54
81	0.2025	871.634		81	0.2025	1262.64		81	0.2025	2165.21
82	0.205	872.439		82	0.205	1284.32		82	0.205	2168.61
83	0.2075	875.993		83	0.2075	1291.67		83	0.2075	2168.68
84	0.21	879.707		84	0.21	1318.83		84	0.21	2170.47
85	0.2125	881.731		85	0.2125	1319.04		85	0.2125	2172.99
86	0.215	885.172		86	0.215	1320.89		86	0.215	2176.89
87	0.2175	898.741		87	0.2175	1350.75		87	0.2175	2194.89
88	0.22	916.102		88	0.22	1359.92		88	0.22	2206.59
89	0.2225	919.131		89	0.2225	1360.65		89	0.2225	2230.16
90	0.225	920.998		90	0.225	1373.54		90	0.225	2249.92
91	0.2275	943.501		91	0.2275	1374.64		91	0.2275	2261.88
92	0.23	944.556		92	0.23	1380.06		92	0.23	2266.3
93	0.2325	945.095		93	0.2325	1381.23		93	0.2325	2280.78
94	0.235	956.469		94	0.235	1383.33		94	0.235	2293.77
95	0.2375	956.914		95	0.2375	1387.27		95	0.2375	2318.66
96	0.24	959.33		96	0.24	1391.06		96	0.24	2326.75
97	0.2425	967.387		97	0.2425	1406.19		97	0.2425	2336.62
98	0.245	969.542		98	0.245	1406.59		98	0.245	2337.66
99	0.2475	969.945		99	0.2475	1410.02		99	0.2475	2358.73
100	0.25	971.788		100	0.25	1417.95		100	0.25	2364.08
101	0.2525	975.574		101	0.2525	1420.46		101	0.2525	2382.05
102	0.255	979.306		102	0.255	1433.05		102	0.255	2393.53
103	0.2575	979.715		103	0.2575	1438.54		103	0.2575	2413.49
104	0.26	983.678		104	0.26	1440.7		104	0.26	2416.89
105	0.2625	986.589		105	0.2625	1440.86		105	0.2625	2435.25
106	0.265	991.714		106	0.265	1443.03		106	0.265	2459.37
107	0.2675	991.738		107	0.2675	1443.07		107	0.2675	2461.7
108	0.27	993.49		108	0.27	1448.98		108	0.27	2465.03
109	0.2725	994.556		109	0.2725	1462.2		109	0.2725	2471.87
110	0.275	1000.64		110	0.275	1467.78		110	0.275	2482.36
111	0.2775	1003.86		111	0.2775	1487.44		111	0.2775	2508.22
112	0.28	1005.27		112	0.28	1498.47		112	0.28	2512.56
113	0.2825	1009.25		113	0.2825	1516.3		113	0.2825	2516.92
114	0.285	1013.12		114	0.285	1517.57		114	0.285	2564.08
115	0.2875	1014.45		115	0.2875	1522.17		115	0.2875	2578.2
116	0.29	1019.66		116	0.29	1522.69		116	0.29	2588.51
117	0.2925	1028.44		117	0.2925	1524.05		117	0.2925	2590.24
118	0.295	1033.57		118	0.295	1525.64		118	0.295	2590.57
119	0.2975	1035.64		119	0.2975	1529.51		119	0.2975	2591.64
120	0.3	1036.06		120	0.3	1543.03		120	0.3	2604.88
121	0.3025	1038.57		121	0.3025	1543.97		121	0.3025	2605.22
122	0.305	1040.86		122	0.305	1546.3		122	0.305	2606.58
123	0.3075	1042.11		123	0.3075	1548.56		123	0.3075	2607.86
124	0.31	1047.33		124	0.31	1554.18		124	0.31	2609.06
125	0.3125	1050.11		125	0.3125	1558.87		125	0.3125	2613.09
126	0.315	1054.78		126	0.315	1563.56		126	0.315	2622.24
127	0.3175	1056.67		127	0.3175	1565.24		127	0.3175	2625.42
128	0.32	1057.95		128	0.32	1568.48		128	0.32	2639.42
129	0.3225	1058.82		129	0.3225	1569.72		129	0.3225	2639.59
130	0.325	1059.92		130	0.325	1574.28		130	0.325	2645.76
131	0.3275	1064.83		131	0.3275	1584.34		131	0.3275	2660.12
132	0.33	1069.68		132	0.33	1597.07		132	0.33	2661.89
133	0.3325	1079.33		133	0.3325	1602.69		133	0.3325	2668.28
134	0.335	1081.7		134	0.335	1605.86		134	0.335	2671.79
135	0.3375	1086.24		135	0.3375	1606.62		135	0.3375	2674.23
136	0.34	1114.43		136	0.34	1610.09		136	0.34	2674.4
137	0.3425	1125		137	0.3425	1614		137	0.3425	2700.42
138	0.345	1128.33		138	0.345	1615.09		138	0.345	2717.87
139	0.3475	1138.38		139	0.3475	1631.72		139	0.3475	2723.29
140	0.35	1139.53		140	0.35	1632.66		140	0.35	2732.03
141	0.3525	1142.2		141	0.3525	1635.72		141	0.3525	2732.09
142	0.355	1145.28		142	0.355	1638.68		142	0.355	2736.49
143	0.3575	1151.5		143	0.3575	1642.15		143	0.3575	2741.66
144	0.36	1153.24		144	0.36	1643.94		144	0.36	2748.67
145	0.3625	1156.47		145	0.3625	1644.49		145	0.3625	2758.23
146	0.365	1163.92		146	0.365	1675.56		146	0.365	2760.01
147	0.3675	1176.92		147	0.3675	1679.97		147	0.3675	2767.33
148	0.37	1179.37		148	0.37	1684.96		148	0.37	2771.49
149	0.3725	1182.64		149	0.3725	1687.4		149	0.3725	2776.97
150	0.375	1189.37		150	0.375	1687.84		150	0.375	2794.53
151	0.3775	1190.28		151	0.3775	1693.78		151	0.3775	2805.31
152	0.38	1191.17		152	0.38	1695.13		152	0.38	2827.03
153	0.3825	1192.57		153	0.3825	1695.8		153	0.3825	2835.76
154	0.385	1205.61		154	0.385	1696.93		154	0.385	2846.22
155	0.3875	1205.82		155	0.3875	1698.49		155	0.3875	2855.84
156	0.39	1209.29		156	0.39	1701.26		156	0.39	2863.88
157	0.3925	1209.59		157	0.3925	1703.78		157	0.3925	2863.89
158	0.395	1209.97		158	0.395	1706.49		158	0.395	2880.89
159	0.3975	1212.31		159	0.3975	1707.79		159	0.3975	2895.29
160	0.4	1215.01		160	0.4	1709.1		160	0.4	2901.94
161	0.4025	1218.01		161	0.4025	1711.95		161	0.4025	2907.95
162	0.405	1223.9		162	0.405	1714.58		162	0.405	2911.87
163	0.4075	1227.73		163	0.4075	1723.18		163	0.4075	2916.73
164	0.41	1236.57		164	0.41	1731.42		164	0.41	2929.07
165	0.4125	1241.86		165	0.4125	1737.36		165	0.4125	2944.87
166	0.415	1242.19		166	0.415	1740.91		166	0.415	2986.07
167	0.4175	1243.6		167	0.4175	1747.49		167	0.4175	2994.07
168	0.42	1243.63		168	0.42	1748.41		168	0.42	3001.89
169	0.4225	1248.47		169	0.4225	1749.09		169	0.4225	3033.34
170	0.425	1248.9		170	0.425	1751.37		170	0.425	3036.32
171	0.4275	1260.61		171	0.4275	1756.41		171	0.4275	3042.03
172	0.43	1270.37		172	0.43	1761.08		172	0.43	3051.06
173	0.4325	1270.62		173	0.4325	1761.33		173	0.4325	3057.55
174	0.435	1274.2		174	0.435	1761.86		174	0.435	3071.56
175	0.4375	1275.47		175	0.4375	1764.77		175	0.4375	3076.31
176	0.44	1278.27		176	0.44	1764.82		176	0.44	3089.1
177	0.4425	1280.9		177	0.4425	1768.74		177	0.4425	3097.1
178	0.445	1281.86		178	0.445	1768.74		178	0.445	3126.81
179	0.4475	1285.38		179	0.4475	1770.61		179	0.4475	3130.93
180	0.45	1286.65		180	0.45	1779.53		180	0.45	3131.96
181	0.4525	1301.04		181	0.4525	1783.15		181	0.4525	3140.08
182	0.455	1301.46		182	0.455	1792.73		182	0.455	3149.41
183	0.4575	1302.11		183	0.4575	1802.22		183	0.4575	3159.78
184	0.46	1306.35		184	0.46	1806.78		184	0.46	3171.22
185	0.4625	1308.4		185	0.4625	1807.43		185	0.4625	3184.18
186	0.465	1313.05		186	0.465	1812.45		186	0.465	3188.28
187	0.4675	1316.01		187	0.4675	1819.87		187	0.4675	3189.01
188	0.47	1323.6		188	0.47	1826.04		188	0.47	3194.64
189	0.4725	1326.78		189	0.4725	1830.54		189	0.4725	3197.53
190	0.475	1328.84		190	0.475	1835.33		190	0.475	3207.55
191	0.4775	1330.68		191	0.4775	1835.79		191	0.4775	3222.52
192	0.48	1338.15		192	0.48	1840.8		192	0.48	3233.74
193	0.4825	1346.13		193	0.4825	1842.56		193	0.4825	3242.77
194	0.485	1347.11		194	0.485	1852.69		194	0.485	3254.17
195	0.4875	1348.18		195	0.4875	1858.05		195	0.4875	3259.32
196	0.49	1354.88		196	0.49	1859.87		196	0.49	3265.57
197	0.4925	1355.49		197	0.4925	1882.51		197	0.4925	3328.1
198	0.495	1361		198	0.495	1894.33		198	0.495	3333.77
199	0.4975	1365.35		199	0.4975	1895.79		199	0.4975	3333.99
200	0.5	1365.45		200	0.5	1899.19		200	0.5	3337.92
201	0.5025	1373.27		201	0.5025	1905.06		201	0.5025	3344.7
202	0.505	1374.05		202	0.505	1905.15		202	0.505	3371.72
203	0.5075	1384.81		203	0.5075	1911.18		203	0.5075	3372.5
204	0.51	1394.57		204	0.51	1914.13		204	0.51	3377.16
205	0.5125	1400.36		205	0.5125	1918.84		205	0.5125	3383.66
206	0.515	1400.95		206	0.515	1920.24		206	0.515	3396.26
207	0.5175	1406.21		207	0.5175	1921.54		207	0.5175	3406.86
208	0.52	1432.69		208	0.52	1923.53		208	0.52	3414.84
209	0.5225	1436.37		209	0.5225	1930.71		209	0.5225	3419.81
210	0.525	1446.27		210	0.525	1932.29		210	0.525	3456.15
211	0.5275	1446.35		211	0.5275	1934.27		211	0.5275	3456.98
212	0.53	1450.17		212	0.53	1944.97		212	0.53	3461.01
213	0.5325	1456.05		213	0.5325	1945.33		213	0.5325	3474.42
214	0.535	1457.39		214	0.535	1948.74		214	0.535	3474.94
215	0.5375	1458.16		215	0.5375	1962.93		215	0.5375	3497.22
216	0.54	1459.19		216	0.54	1963.89		216	0.54	3517.44
217	0.5425	1462.38		217	0.5425	1964.59		217	0.5425	3520.9
218	0.545	1478.05		218	0.545	1965.29		218	0.545	3530.82
219	0.5475	1480.25		219	0.5475	1966.31		219	0.5475	3535.22
220	0.55	1484.95		220	0.55	1966.43		220	0.55	3542.18
221	0.5525	1485.74		221	0.5525	1966.94		221	0.5525	3555.88
222	0.555	1487.28		222	0.555	1976.41		222	0.555	3556.76
223	0.5575	1507.53		223	0.5575	1978.04		223	0.5575	3560.11
224	0.56	1508.18		224	0.56	1980.94		224	0.56	3560.24
225	0.5625	1515.89		225	0.5625	1983.22		225	0.5625	3578.27
226	0.565	1520.42		226	0.565	1988.23		226	0.565	3606.89
227	0.5675	1526.84		227	0.5675	1990.24		227	0.5675	3617.22
228	0.57	1530.47		228	0.57	1997.67		228	0.57	3648.79
229	0.5725	1532.76		229	0.5725	2002.75		229	0.5725	3649.21
230	0.575	1536.52		230	0.575	2003.26		230	0.575	3651.63
231	0.5775	1538.79		231	0.5775	2010.14		231	0.5775	3657.48
232	0.58	1540.02		232	0.58	2013.62		232	0.58	3662.03
233	0.5825	1545.58		233	0.5825	2013.67		233	0.5825	3684.7
234	0.585	1549.09		234	0.585	2021.24		234	0.585	3687.45
235	0.5875	1549.19		235	0.5875	2021.78		235	0.5875	3694.46
236	0.59	1550.57		236	0.59	2027.06		236	0.59	3715.3
237	0.5925	1552.66		237	0.5925	2029.26		237	0.5925	3721
238	0.595	1554.24		238	0.595	2030.39		238	0.595	3723.27
239	0.5975	1556.02		239	0.5975	2031.17		239	0.5975	3724.4
240	0.6	1557.79		240	0.6	2031.29		240	0.6	3742.87
241	0.6025	1560.47		241	0.6025	2032.21		241	0.6025	3747.92
242	0.605	1562.11		242	0.605	2032.88		242	0.605	3750.25
243	0.6075	1566		243	0.6075	2033.18		243	0.6075	3755
244	0.61	1572.23		244	0.61	2037.06		244	0.61	3775.12
245	0.6125	1572.34		245	0.6125	2046.63		245	0.6125	3787.12
246	0.615	1572.76		246	0.615	2060.13		246	0.615	3834.32
247	0.6175	1585.27		247	0.6175	2063.01		247	0.6175	3834.61
248	0.62	1586.35		248	0.62	2067.61		248	0.62	3840.87
249	0.6225	1597.01		249	0.6225	2070.78		249	0.6225	3846.67
250	0.625	1602.96		250	0.625	2073.1		250	0.625	3848.68
251	0.6275	1605.67		251	0.6275	2088.69		251	0.6275	3856.04
252	0.63	1612.14		252	0.63	2099.12		252	0.63	3859.64
253	0.6325	1618.61		253	0.6325	2099.75		253	0.6325	3874.45
254	0.635	1619.12		254	0.635	2100.25		254	0.635	3911.54
255	0.6375	1619.68		255	0.6375	2119.12		255	0.6375	3936.89
256	0.64	1629.42		256	0.64	2127.26		256	0.64	3942.6
257	0.6425	1630.06		257	0.6425	2134.32		257	0.6425	3956.97
258	0.645	1635.44		258	0.645	2137.65		258	0.645	3959.22
259	0.6475	1682.1		259	0.6475	2138.78		259	0.6475	3961.12
260	0.65	1691.77		260	0.65	2142.31		260	0.65	3964.63
261	0.6525	1695.1		261	0.6525	2145.1		261	0.6525	3978.83
262	0.655	1704.54		262	0.655	2147.48		262	0.655	3992.67
263	0.6575	1707.76		263	0.6575	2151.03		263	0.6575	3996.11
264	0.66	1709.84		264	0.66	2152.07		264	0.66	4000.48
265	0.6625	1713.03		265	0.6625	2166.79		265	0.6625	4006.5
266	0.665	1718.9		266	0.665	2168.39		266	0.665	4010.71
267	0.6675	1719.34		267	0.6675	2185.35		267	0.6675	4013.39
268	0.67	1723.87		268	0.67	2188.53		268	0.67	4019.46
269	0.6725	1729.47		269	0.6725	2191.81		269	0.6725	4023.11
270	0.675	1735.2		270	0.675	2198.23		270	0.675	4040.95
271	0.6775	1736.2		271	0.6775	2205.2		271	0.6775	4042.39
272	0.68	1744		272	0.68	2205.49		272	0.68	4046.51
273	0.6825	1745.04		273	0.6825	2210.49		273	0.6825	4056.59
274	0.685	1760.42		274	0.685	2211.24		274	0.685	4057.89
275	0.6875	1761.27		275	0.6875	2213.3		275	0.6875	4069.35
276	0.69	1769.76		276	0.69	2227.15		276	0.69	4144.77
277	0.6925	1772.17		277	0.6925	2230.38		277	0.6925	4147.51
278	0.695	1780.85		278	0.695	2250.8		278	0.695	4151.78
279	0.6975	1793.54		279	0.6975	2252.94		279	0.6975	4152.58
280	0.7	1809.86		280	0.7	2259.8		280	0.7	4190.52
281	0.7025	1817.35		281	0.7025	2260.22		281	0.7025	4205.85
282	0.705	1825.81		282	0.705	2268.59		282	0.705	4206.48
283	0.7075	1830.84		283	0.7075	2273.89		283	0.7075	4210.92
284	0.71	1833.12		284	0.71	2285.35		284	0.71	4217.72
285	0.7125	1840.66		285	0.7125	2288.55		285	0.7125	4219.32
286	0.715	1840.98		286	0.715	2303.81		286	0.715	4246.1
287	0.7175	1844.9		287	0.7175	2330.56		287	0.7175	4255.73
288	0.72	1849.86		288	0.72	2340.07		288	0.72	4262.3
289	0.7225	1851.31		289	0.7225	2343.84		289	0.7225	4268.12
290	0.725	1873.25		290	0.725	2345.58		290	0.725	4273.21
291	0.7275	1873.74		291	0.7275	2352.82		291	0.7275	4285.46
292	0.73	1875.59		292	0.73	2353.37		292	0.73	4300.94
293	0.7325	1880.08		293	0.7325	2368.06		293	0.7325	4301.59
294	0.735	1885.23		294	0.735	2380.55		294	0.735	4304.03
295	0.7375	1889.89		295	0.7375	2380.84		295	0.7375	4323.76
296	0.74	1898.58		296	0.74	2380.96		296	0.74	4341.21
297	0.7425	1898.87		297	0.7425	2381.51		297	0.7425	4348.11
298	0.745	1899.19		298	0.745	2382.93		298	0.745	4349.48
299	0.7475	1905.32		299	0.7475	2400.87		299	0.7475	4350.86
300	0.75	1907.76		300	0.75	2401.97		300	0.75	4352.05
301	0.7525	1913.4		301	0.7525	2403.57		301	0.7525	4355.78
302	0.755	1917.83		302	0.755	2408.15		302	0.755	4366.33
303	0.7575	1932.46		303	0.7575	2415.84		303	0.7575	4385.92
304	0.76	1938.78		304	0.76	2417.02		304	0.76	4387.04
305	0.7625	1946.91		305	0.7625	2417.39		305	0.7625	4388.71
306	0.765	1950.9		306	0.765	2417.93		306	0.765	4403.1
307	0.7675	1974.89		307	0.7675	2421.49		307	0.7675	4408.98
308	0.77	1979.09		308	0.77	2434.73		308	0.77	4425.64
309	0.7725	1980.53		309	0.7725	2437.81		309	0.7725	4425.94
310	0.775	1984.22		310	0.775	2452.78		310	0.775	4435.72
311	0.7775	1988.02		311	0.7775	2461.68		311	0.7775	4451.53
312	0.78	2013.54		312	0.78	2477.12		312	0.78	4455.04
313	0.7825	2024.5		313	0.7825	2494.28		313	0.7825	4470.14
314	0.785	2026.21		314	0.785	2504.49		314	0.785	4479.99
315	0.7875	2037.19		315	0.7875	2506.55		315	0.7875	4482.53
316	0.79	2039.77		316	0.79	2512.91		316	0.79	4488.36
317	0.7925	2041.37		317	0.7925	2530.97		317	0.7925	4531.76
318	0.795	2051.08		318	0.795	2531.03		318	0.795	4584.32
319	0.7975	2058.24		319	0.7975	2535.83		319	0.7975	4609.63
320	0.8	2062.8		320	0.8	2536.09		320	0.8	4615.69
321	0.8025	2067.1		321	0.8025	2542.67		321	0.8025	4621.34
322	0.805	2076.46		322	0.805	2546		322	0.805	4625.06
323	0.8075	2076.78		323	0.8075	2558.98		323	0.8075	4650.29
324	0.81	2083.1		324	0.81	2575.08		324	0.81	4666.73
325	0.8125	2084.28		325	0.8125	2585.74		325	0.8125	4698.59
326	0.815	2089.99		326	0.815	2590.86		326	0.815	4774.02
327	0.8175	2095		327	0.8175	2630.07		327	0.8175	4810.39
328	0.82	2098.42		328	0.82	2635.84		328	0.82	4815.4
329	0.8225	2104.74		329	0.8225	2650.9		329	0.8225	4846.35
330	0.825	2117.83		330	0.825	2665.32		330	0.825	4869.96
331	0.8275	2131.94		331	0.8275	2675		331	0.8275	4870.21
332	0.83	2139.41		332	0.83	2681.89		332	0.83	4940.66
333	0.8325	2143.41		333	0.8325	2684.31		333	0.8325	5017.79
334	0.835	2148.44		334	0.835	2691.51		334	0.835	5026.42
335	0.8375	2154.06		335	0.8375	2694.79		335	0.8375	5071.6
336	0.84	2156.25		336	0.84	2703.39		336	0.84	5075.55
337	0.8425	2163.19		337	0.8425	2706.47		337	0.8425	5085.7
338	0.845	2192.1		338	0.845	2717.47		338	0.845	5091
339	0.8475	2206.76		339	0.8475	2721.12		339	0.8475	5213.52
340	0.85	2241.93		340	0.85	2738.72		340	0.85	5217.64
341	0.8525	2251.94		341	0.8525	2759.58		341	0.8525	5246.26
342	0.855	2256.09		342	0.855	2792.09		342	0.855	5286.44
343	0.8575	2256.26		343	0.8575	2808.84		343	0.8575	5300.73
344	0.86	2354.58		344	0.86	2813.66		344	0.86	5312.04
345	0.8625	2364.04		345	0.8625	2844.46		345	0.8625	5349.95
346	0.865	2364.77		346	0.865	2859.43		346	0.865	5379.96
347	0.8675	2403.76		347	0.8675	2961.7		347	0.8675	5384.04
348	0.87	2407.44		348	0.87	2975.93		348	0.87	5403.95
349	0.8725	2412.75		349	0.8725	3010.28		349	0.8725	5471.2
350	0.875	2420.6		350	0.875	3012.69		350	0.875	5492.53
351	0.8775	2422.2		351	0.8775	3062.12		351	0.8775	5561.93
352	0.88	2432.21		352	0.88	3064.22		352	0.88	5579.37
353	0.8825	2466.53		353	0.8825	3069.51		353	0.8825	5626.05
354	0.885	2466.85		354	0.885	3079		354	0.885	5776.9
355	0.8875	2496.24		355	0.8875	3101.32		355	0.8875	5829.96
356	0.89	2530.54		356	0.89	3115.01		356	0.89	5883.76
357	0.8925	2541.77		357	0.8925	3137.71		357	0.8925	5891.62
358	0.895	2604.92		358	0.895	3139.29		358	0.895	5895.78
359	0.8975	2697.48		359	0.8975	3150.12		359	0.8975	5947.24
360	0.9	2705.01		360	0.9	3151.94		360	0.9	6009.91
361	0.9025	2720.4		361	0.9025	3185.13		361	0.9025	6032.92
362	0.905	2745.73		362	0.905	3188.09		362	0.905	6219.69
363	0.9075	2754.09		363	0.9075	3199.72		363	0.9075	6238.58
364	0.91	2757.82		364	0.91	3234.32		364	0.91	6279.21
365	0.9125	2759.53		365	0.9125	3238.35		365	0.9125	6295.04
366	0.915	2763.86		366	0.915	3257.58		366	0.915	6300.19
367	0.9175	2843.86		367	0.9175	3267.05		367	0.9175	6356.26
368	0.92	2865.99		368	0.92	3303.46		368	0.92	6436.62
369	0.9225	2915.12		369	0.9225	3363.98		369	0.9225	6682.41
370	0.925	2936.55		370	0.925	3397.09		370	0.925	6738.08
371	0.9275	2981.56		371	0.9275	3437.54		371	0.9275	6752.55
372	0.93	2985.44		372	0.93	3450.05		372	0.93	6780.7
373	0.9325	2991.26		373	0.9325	3477.76		373	0.9325	6781.37
374	0.935	3077.01		374	0.935	3484.52		374	0.935	6918.17
375	0.9375	3077.71		375	0.9375	3489.41		375	0.9375	7125.7
376	0.94	3079.04		376	0.94	3526.3		376	0.94	7177.99
377	0.9425	3118.07		377	0.9425	3536.13		377	0.9425	7196.32
378	0.945	3129.15		378	0.945	3542.01		378	0.945	7198.85
379	0.9475	3137.58		379	0.9475	3545.7		379	0.9475	7293.09
380	0.95	3181.96		380	0.95	3568.06		380	0.95	7304.84
381	0.9525	3204.01		381	0.9525	3600.15		381	0.9525	7470.57
382	0.955	3264.01		382	0.955	3608.23		382	0.955	7673.56
383	0.9575	3276.31		383	0.9575	3613.55		383	0.9575	7749.02
384	0.96	3283.54		384	0.96	3747.59		384	0.96	7868.94
385	0.9625	3289.2		385	0.9625	3775.78		385	0.9625	7973.43
386	0.965	3518.88		386	0.965	3827.29		386	0.965	8042.04
387	0.9675	3546.86		387	0.9675	3905.63		387	0.9675	8122.71
388	0.97	3571.36		388	0.97	3960.33		388	0.97	8212.17
389	0.9725	3697.77		389	0.9725	4087.97		389	0.9725	8288.33
390	0.975	3901.79		390	0.975	4204.35		390	0.975	8774.2
391	0.9775	4083.86		391	0.9775	4219.51		391	0.9775	8918.92
392	0.98	4188.71		392	0.98	4227.04		392	0.98	9001.78
393	0.9825	4224.63		393	0.9825	4246.84		393	0.9825	9101.66
394	0.985	4347.37		394	0.985	4406.62		394	0.985	9305.28
395	0.9875	4511.44		395	0.9875	4530.33		395	0.9875	9884.16
396	0.99	4828.05		396	0.99	4583.07		396	0.99	10122.3
397	0.9925	5479.43		397	0.9925	4680.26		397	0.9925	10234.2
398	0.995	5866.27		398	0.995	5391.95		398	0.995	10309
399	0.9975	6365.39		399	0.9975	5551.35		399	0.9975	10646
400	1	7129.79		400	1	7373.82		400	1	13346.1
