# Supplementary material for: Evolutionary adaptation of the sensitivity of connexin26 hemichannels to CO2
Source: Proc Biol Sci. 2017 Feb 8;284(1848):20162723. doi: 10.1098/rspb.2016.2723 (PMC5310615; doi:10.1098/rspb.2016.2723)
Supplement: Raw data for rat [file rspb20162723supp3.xls]

## Sheet: Combined
Cx26 20 mmHg				Cx26 35 mmHg				Cx26 55 mmHg
Cell No	Ratio	Mean		Cell No	Ratio	Mean			Ratio
	0	0			0	0		0	0	0
1	0.004	191.719		1	0.004	219.122		1	0.004	442.551
2	0.008	203.769		2	0.008	423.635		2	0.008	650.684
3	0.012	223.569		3	0.012	433.05		3	0.012	725.429
4	0.016	303.013		4	0.016	480.995		4	0.016	808.648
5	0.02	324.179		5	0.02	516.687		5	0.02	810.353
6	0.024	330.594		6	0.024	628.355		6	0.024	833.179
7	0.028	401.974		7	0.028	632.542		7	0.028	842.298
8	0.032	413.743		8	0.032	658.722		8	0.032	917.418
9	0.036	432.315		9	0.036	712.787		9	0.036	946.835
10	0.04	447.948		10	0.04	717.198		10	0.04	961.484
11	0.044	489.173		11	0.044	770.644		11	0.044	971.138
12	0.048	491.541		12	0.048	779.947		12	0.048	975.249
13	0.052	530.793		13	0.052	839.083		13	0.052	1011.25
14	0.056	532.161		14	0.056	857.982		14	0.056	1070.86
15	0.06	539.14		15	0.06	894.091		15	0.06	1085.39
16	0.064	571.316		16	0.064	902.602		16	0.064	1098.95
17	0.068	590.494		17	0.068	930.403		17	0.068	1129.39
18	0.072	591.602		18	0.072	939.89		18	0.072	1131.91
19	0.076	593.934		19	0.076	949.672		19	0.076	1154.86
20	0.08	594.611		20	0.08	959.696		20	0.08	1170.65
21	0.084	610.124		21	0.084	976.937		21	0.084	1188.41
22	0.088	644.187		22	0.088	978.054		22	0.088	1217.9
23	0.092	662.908		23	0.092	982.946		23	0.092	1234.85
24	0.096	699.465		24	0.096	984.985		24	0.096	1265.16
25	0.1	712.836		25	0.1	988.552		25	0.1	1294.88
26	0.104	720.955		26	0.104	992.586		26	0.104	1297.63
27	0.108	727.057		27	0.108	994.542		27	0.108	1314.74
28	0.112	743.957		28	0.112	996.873		28	0.112	1355.85
29	0.116	748.473		29	0.116	1005.94		29	0.116	1377.77
30	0.12	769.042		30	0.12	1008.3		30	0.12	1379.14
31	0.124	771.881		31	0.124	1010.68		31	0.124	1382.67
32	0.128	831.6		32	0.128	1014.35		32	0.128	1385.69
33	0.132	832.452		33	0.132	1015.27		33	0.132	1396.99
34	0.136	850.766		34	0.136	1052.59		34	0.136	1403.34
35	0.14	880.616		35	0.14	1068.34		35	0.14	1442.64
36	0.144	880.758		36	0.144	1086.85		36	0.144	1456.9
37	0.148	882.731		37	0.148	1098.92		37	0.148	1545.45
38	0.152	883.668		38	0.152	1110.77		38	0.152	1546.34
39	0.156	925.015		39	0.156	1118.01		39	0.156	1573.43
40	0.16	925.391		40	0.16	1124.74		40	0.16	1576.98
41	0.164	925.633		41	0.164	1149.18		41	0.164	1599.68
42	0.168	962.139		42	0.168	1158.02		42	0.168	1614.4
43	0.172	968.77		43	0.172	1162.98		43	0.172	1636.9
44	0.176	981.344		44	0.176	1163.62		44	0.176	1663.41
45	0.18	990.683		45	0.18	1178.79		45	0.18	1699.94
46	0.184	992.753		46	0.184	1187.09		46	0.184	1738.98
47	0.188	994.839		47	0.188	1192.84		47	0.188	1742.06
48	0.192	998.421		48	0.192	1198.71		48	0.192	1780.37
49	0.196	1000.89		49	0.196	1207.82		49	0.196	1790.21
50	0.2	1016		50	0.2	1209.31		50	0.2	1804.36
51	0.204	1017.23		51	0.204	1210.62		51	0.204	1807.6
52	0.208	1028.21		52	0.208	1220.09		52	0.208	1827.26
53	0.212	1035.5		53	0.212	1222.61		53	0.212	1838.17
54	0.216	1037.7		54	0.216	1233.23		54	0.216	1842.84
55	0.22	1039.23		55	0.22	1234.14		55	0.22	1845.73
56	0.224	1041.6		56	0.224	1241.38		56	0.224	1892.06
57	0.228	1055.47		57	0.228	1246.08		57	0.228	1894.84
58	0.232	1061.28		58	0.232	1255.72		58	0.232	1901.51
59	0.236	1061.64		59	0.236	1260.24		59	0.236	1915.36
60	0.24	1078.38		60	0.24	1278.04		60	0.24	1915.56
61	0.244	1094.04		61	0.244	1279.31		61	0.244	1941.52
62	0.248	1117.73		62	0.248	1282.47		62	0.248	1944.25
63	0.252	1120.82		63	0.252	1286.27		63	0.252	1966.5
64	0.256	1121.39		64	0.256	1295.42		64	0.256	1976.21
65	0.26	1124.17		65	0.26	1309.76		65	0.26	1977.71
66	0.264	1124.38		66	0.264	1318.17		66	0.264	1986.65
67	0.268	1129.9		67	0.268	1320.3		67	0.268	2052.37
68	0.272	1156.48		68	0.272	1352.3		68	0.272	2066.64
69	0.276	1156.85		69	0.276	1375.88		69	0.276	2081.94
70	0.28	1164.35		70	0.28	1379.39		70	0.28	2084.22
71	0.284	1166.16		71	0.284	1387.51		71	0.284	2106.45
72	0.288	1177.12		72	0.288	1411.33		72	0.288	2115.44
73	0.292	1194.08		73	0.292	1413		73	0.292	2169.82
74	0.296	1198.14		74	0.296	1416.81		74	0.296	2171.74
75	0.3	1212.97		75	0.3	1426.83		75	0.3	2177
76	0.304	1217.11		76	0.304	1434		76	0.304	2180.43
77	0.308	1231.58		77	0.308	1445.82		77	0.308	2183.61
78	0.312	1235.52		78	0.312	1446.16		78	0.312	2217.68
79	0.316	1238.26		79	0.316	1465.41		79	0.316	2279.23
80	0.32	1239.83		80	0.32	1470.43		80	0.32	2279.92
81	0.324	1264.78		81	0.324	1471.6		81	0.324	2291.33
82	0.328	1278.99		82	0.328	1473.59		82	0.328	2293.37
83	0.332	1295.17		83	0.332	1483.66		83	0.332	2323.12
84	0.336	1301.86		84	0.336	1489.89		84	0.336	2391.17
85	0.34	1302.38		85	0.34	1501.43		85	0.34	2411.39
86	0.344	1318.6		86	0.344	1513.91		86	0.344	2420.59
87	0.348	1323.06		87	0.348	1535.73		87	0.348	2461.24
88	0.352	1327.68		88	0.352	1547.52		88	0.352	2467.96
89	0.356	1331.66		89	0.356	1547.85		89	0.356	2472.99
90	0.36	1339.53		90	0.36	1551.24		90	0.36	2476.73
91	0.364	1340.23		91	0.364	1574.82		91	0.364	2519.11
92	0.368	1345.2		92	0.368	1579.46		92	0.368	2531.12
93	0.372	1360.1		93	0.372	1583.55		93	0.372	2531.24
94	0.376	1360.62		94	0.376	1595.21		94	0.376	2537.94
95	0.38	1374.73		95	0.38	1604.64		95	0.38	2541
96	0.384	1388.11		96	0.384	1606.62		96	0.384	2542.08
97	0.388	1390.17		97	0.388	1607.8		97	0.388	2551.68
98	0.392	1400.39		98	0.392	1610.48		98	0.392	2573.09
99	0.396	1403.73		99	0.396	1613.59		99	0.396	2586.52
100	0.4	1405		100	0.4	1618.36		100	0.4	2634.08
101	0.404	1406.82		101	0.404	1618.62		101	0.404	2640.82
102	0.408	1408.81		102	0.408	1620.44		102	0.408	2653.77
103	0.412	1409.75		103	0.412	1626.7		103	0.412	2657.14
104	0.416	1420.09		104	0.416	1650.05		104	0.416	2663.73
105	0.42	1421.16		105	0.42	1681.66		105	0.42	2673
106	0.424	1428.19		106	0.424	1684.95		106	0.424	2704.89
107	0.428	1439.08		107	0.428	1685.72		107	0.428	2718.05
108	0.432	1456.3		108	0.432	1687.96		108	0.432	2720.09
109	0.436	1464.62		109	0.436	1712.61		109	0.436	2762.78
110	0.44	1464.96		110	0.44	1743.79		110	0.44	2769.07
111	0.444	1468.51		111	0.444	1745.9		111	0.444	2780.14
112	0.448	1483.96		112	0.448	1747.82		112	0.448	2791.22
113	0.452	1487.22		113	0.452	1747.85		113	0.452	2803.23
114	0.456	1487.75		114	0.456	1765.13		114	0.456	2813.4
115	0.46	1494.52		115	0.46	1776.39		115	0.46	2835.84
116	0.464	1506.48		116	0.464	1804.12		116	0.464	2850.82
117	0.468	1509.69		117	0.468	1806.06		117	0.468	2868.24
118	0.472	1515.08		118	0.472	1807.47		118	0.472	2893.68
119	0.476	1518.24		119	0.476	1818.68		119	0.476	2903.97
120	0.48	1524.26		120	0.48	1841.14		120	0.48	2918.84
121	0.484	1527.06		121	0.484	1845.46		121	0.484	2936.68
122	0.488	1537.96		122	0.488	1863.5		122	0.488	2962.59
123	0.492	1539.3		123	0.492	1865.12		123	0.492	2966.92
124	0.496	1543.79		124	0.496	1879.06		124	0.496	2978.41
125	0.5	1555.14		125	0.5	1895.04		125	0.5	2991.83
126	0.504	1560.17		126	0.504	1901.66		126	0.504	3004.02
127	0.508	1562.13		127	0.508	1910.55		127	0.508	3008.72
128	0.512	1570.65		128	0.512	1922.9		128	0.512	3011.47
129	0.516	1580.45		129	0.516	1927.38		129	0.516	3025.01
130	0.52	1584.01		130	0.52	1927.59		130	0.52	3026.36
131	0.524	1622.67		131	0.524	1929.39		131	0.524	3040.28
132	0.528	1634.18		132	0.528	1937.02		132	0.528	3047.72
133	0.532	1638.04		133	0.532	1951.5		133	0.532	3084.84
134	0.536	1639.53		134	0.536	1954.51		134	0.536	3102.97
135	0.54	1641.34		135	0.54	1965.42		135	0.54	3104.16
136	0.544	1649.07		136	0.544	1966.34		136	0.544	3112.42
137	0.548	1652.02		137	0.548	1980.24		137	0.548	3130.98
138	0.552	1663.95		138	0.552	1987.04		138	0.552	3182.98
139	0.556	1674.93		139	0.556	2007.26		139	0.556	3221.71
140	0.56	1675.11		140	0.56	2010.93		140	0.56	3223.78
141	0.564	1680.93		141	0.564	2012.22		141	0.564	3235.69
142	0.568	1689.6		142	0.568	2016.47		142	0.568	3277.56
143	0.572	1698.91		143	0.572	2031.07		143	0.572	3290.76
144	0.576	1724.53		144	0.576	2055.36		144	0.576	3296.81
145	0.58	1773.88		145	0.58	2060.24		145	0.58	3305.94
146	0.584	1795.9		146	0.584	2076.22		146	0.584	3317.39
147	0.588	1806.2		147	0.588	2088.03		147	0.588	3330.91
148	0.592	1811.81		148	0.592	2099.88		148	0.592	3342.54
149	0.596	1819.61		149	0.596	2122.63		149	0.596	3367.84
150	0.6	1821.23		150	0.6	2138.32		150	0.6	3404.09
151	0.604	1822.38		151	0.604	2143.39		151	0.604	3407.03
152	0.608	1835.89		152	0.608	2146.71		152	0.608	3455.29
153	0.612	1844.75		153	0.612	2163.75		153	0.612	3467.11
154	0.616	1864.3		154	0.616	2176.16		154	0.616	3467.76
155	0.62	1868.8		155	0.62	2180.06		155	0.62	3526.21
156	0.624	1871.26		156	0.624	2205.38		156	0.624	3526.55
157	0.628	1879.88		157	0.628	2219.24		157	0.628	3527.63
158	0.632	1881.73		158	0.632	2224.13		158	0.632	3532.09
159	0.636	1884.37		159	0.636	2239.61		159	0.636	3563.17
160	0.64	1905.63		160	0.64	2240.03		160	0.64	3603.98
161	0.644	1915.26		161	0.644	2247.55		161	0.644	3614.49
162	0.648	1916.68		162	0.648	2256.68		162	0.648	3623.71
163	0.652	1917.46		163	0.652	2259.76		163	0.652	3650.68
164	0.656	1932.29		164	0.656	2260.2		164	0.656	3662.79
165	0.66	1940.13		165	0.66	2263.34		165	0.66	3703.58
166	0.664	1944.18		166	0.664	2279.43		166	0.664	3761.47
167	0.668	1951.07		167	0.668	2302.97		167	0.668	3790.6
168	0.672	1953.58		168	0.672	2319.55		168	0.672	3798.39
169	0.676	1955.51		169	0.676	2324.77		169	0.676	3800.62
170	0.68	1958.64		170	0.68	2326.04		170	0.68	3846.18
171	0.684	1965.07		171	0.684	2383.71		171	0.684	3873.81
172	0.688	1995.35		172	0.688	2387.74		172	0.688	3888.67
173	0.692	1999.56		173	0.692	2406.44		173	0.692	3912.04
174	0.696	2048.09		174	0.696	2415.7		174	0.696	3916.06
175	0.7	2051.84		175	0.7	2439.14		175	0.7	3956.88
176	0.704	2063.18		176	0.704	2453.19		176	0.704	4017.53
177	0.708	2073.34		177	0.708	2489.59		177	0.708	4019.08
178	0.712	2108.83		178	0.712	2515.71		178	0.712	4053.46
179	0.716	2121.53		179	0.716	2532.6		179	0.716	4131.32
180	0.72	2142.79		180	0.72	2550.35		180	0.72	4133.27
181	0.724	2143.86		181	0.724	2558.76		181	0.724	4133.39
182	0.728	2149.09		182	0.728	2577.94		182	0.728	4197.82
183	0.732	2162.25		183	0.732	2601.55		183	0.732	4216.88
184	0.736	2166.28		184	0.736	2604.76		184	0.736	4295.53
185	0.74	2188.86		185	0.74	2609.37		185	0.74	4307.75
186	0.744	2197.49		186	0.744	2635.32		186	0.744	4377.26
187	0.748	2205.33		187	0.748	2637.03		187	0.748	4415.72
188	0.752	2207.53		188	0.752	2658.1		188	0.752	4439.17
189	0.756	2215.19		189	0.756	2705.24		189	0.756	4472.73
190	0.76	2219.68		190	0.76	2719.49		190	0.76	4478
191	0.764	2243.27		191	0.764	2730.09		191	0.764	4486.89
192	0.768	2247.39		192	0.768	2735.89		192	0.768	4526.23
193	0.772	2253.45		193	0.772	2773.1		193	0.772	4528.48
194	0.776	2273.72		194	0.776	2773.64		194	0.776	4572.25
195	0.78	2297.96		195	0.78	2779.84		195	0.78	4591.58
196	0.784	2332.83		196	0.784	2782.44		196	0.784	4615.23
197	0.788	2333.81		197	0.788	2788.61		197	0.788	4622.84
198	0.792	2345.71		198	0.792	2833.55		198	0.792	4668.13
199	0.796	2346.03		199	0.796	2835.85		199	0.796	4686.37
200	0.8	2363.44		200	0.8	2854.2		200	0.8	4748.99
201	0.804	2401.68		201	0.804	2864.75		201	0.804	4750.17
202	0.808	2413.7		202	0.808	2891.57		202	0.808	4750.41
203	0.812	2425.17		203	0.812	2895.56		203	0.812	4772.14
204	0.816	2447.91		204	0.816	2904.93		204	0.816	4773.46
205	0.82	2461.39		205	0.82	2909.51		205	0.82	4937.97
206	0.824	2462.29		206	0.824	2922.46		206	0.824	5040.69
207	0.828	2469.81		207	0.828	2928.34		207	0.828	5067.72
208	0.832	2493.56		208	0.832	2966.84		208	0.832	5146.32
209	0.836	2493.85		209	0.836	2983.4		209	0.836	5159.18
210	0.84	2500.13		210	0.84	3003.36		210	0.84	5177.45
211	0.844	2500.83		211	0.844	3015.78		211	0.844	5187.53
212	0.848	2567.91		212	0.848	3021.11		212	0.848	5323.26
213	0.852	2571.82		213	0.852	3080.15		213	0.852	5345.64
214	0.856	2588.32		214	0.856	3110.8		214	0.856	5611.26
215	0.86	2604.65		215	0.86	3113.68		215	0.86	5691.54
216	0.864	2632.44		216	0.864	3208.38		216	0.864	5760.38
217	0.868	2642.29		217	0.868	3234.15		217	0.868	5828.04
218	0.872	2644.62		218	0.872	3234.74		218	0.872	5883.74
219	0.876	2647.93		219	0.876	3245.52		219	0.876	5883.74
220	0.88	2702.08		220	0.88	3290.39		220	0.88	5886.57
221	0.884	2719.77		221	0.884	3325.85		221	0.884	5890.85
222	0.888	2778.84		222	0.888	3339.23		222	0.888	6074.19
223	0.892	2779.21		223	0.892	3345.61		223	0.892	6094.16
224	0.896	2785.51		224	0.896	3349.34		224	0.896	6124.14
225	0.9	2794.37		225	0.9	3411.2		225	0.9	6126.06
226	0.904	2845.79		226	0.904	3448.52		226	0.904	6210.7
227	0.908	2852.13		227	0.908	3466.62		227	0.908	6241.96
228	0.912	2863.81		228	0.912	3471.57		228	0.912	6404.36
229	0.916	2873.53		229	0.916	3523.24		229	0.916	6519.94
230	0.92	2880.07		230	0.92	3551.99		230	0.92	6575.19
231	0.924	2974.94		231	0.924	3765.7		231	0.924	6588.64
232	0.928	3100.14		232	0.928	3790.6		232	0.928	6646.63
233	0.932	3114.81		233	0.932	3810.08		233	0.932	6775.82
234	0.936	3140.74		234	0.936	3901.78		234	0.936	6921.49
235	0.94	3216.2		235	0.94	3965.77		235	0.94	7007.27
236	0.944	3240.5		236	0.944	4018.07		236	0.944	7205.36
237	0.948	3307.82		237	0.948	4136.74		237	0.948	7467.17
238	0.952	3309.47		238	0.952	4309.35		238	0.952	7761.81
239	0.956	3328.46		239	0.956	4397.6		239	0.956	7965.61
240	0.96	3341.14		240	0.96	4679.67		240	0.96	8065.43
241	0.964	3551.16		241	0.964	4715.88		241	0.964	8162.74
242	0.968	3590.47		242	0.968	4861.18		242	0.968	8182.07
243	0.972	3602.07		243	0.972	4865.54		243	0.972	8768.92
244	0.976	3932.75		244	0.976	5185.92		244	0.976	8809.98
245	0.98	4588.87		245	0.98	5249.96		245	0.98	8895.65
246	0.984	4599.64		246	0.984	5338.33		246	0.984	9317.76
247	0.988	6078.37		247	0.988	6689.67		247	0.988	10238.6
248	0.992	6246.97		248	0.992	7382.84		248	0.992	10312.2
249	0.996	7261.26		249	0.996	8889.03		249	0.996	10986.9
250	1	9169.04		250	1	11751.3		250	1	12241.1
