# Supplementary material for: Evolutionary adaptation of the sensitivity of connexin26 hemichannels to CO2
Source: Proc Biol Sci. 2017 Feb 8;284(1848):20162723. doi: 10.1098/rspb.2016.2723 (PMC5310615; doi:10.1098/rspb.2016.2723)
Supplement: Raw data for chicken [file rspb20162723supp4.xls]

## Sheet: Combined
Cx26 20 mmHg				Cx26 35 mmHg				Cx26 55 mmHg
Cell No	Ratio	Mean		Cell No	Ratio	Mean			Ratio
	0	0			0	0		0	0	0
1	0.004	91.79		1	0.004	684.814		1	0.004	1095.38
2	0.008	372.095		2	0.008	893.899		2	0.008	1172.16
3	0.012	385.428		3	0.012	974.306		3	0.012	1216.58
4	0.016	406.914		4	0.016	1109.98		4	0.016	1299.19
5	0.02	511.844		5	0.02	1133.66		5	0.02	1342.69
6	0.024	527.382		6	0.024	1148.07		6	0.024	1358.34
7	0.028	552.837		7	0.028	1148.88		7	0.028	1371.84
8	0.032	602.768		8	0.032	1192.19		8	0.032	1453.34
9	0.036	628.91		9	0.036	1197.77		9	0.036	1512.46
10	0.04	655.455		10	0.04	1224.33		10	0.04	1529.63
11	0.044	656.508		11	0.044	1275.23		11	0.044	1551.35
12	0.048	720.607		12	0.048	1336.7		12	0.048	1658.79
13	0.052	732.252		13	0.052	1378.78		13	0.052	1702.95
14	0.056	736.918		14	0.056	1435.5		14	0.056	1730.89
15	0.06	767.535		15	0.06	1465.57		15	0.06	1775.6
16	0.064	769.221		16	0.064	1473.2		16	0.064	1781.69
17	0.068	780.912		17	0.068	1487.07		17	0.068	1795.15
18	0.072	796.423		18	0.072	1491.75		18	0.072	1823.97
19	0.076	796.894		19	0.076	1499.95		19	0.076	1867.18
20	0.08	798.038		20	0.08	1506.99		20	0.08	1870.8
21	0.084	804.902		21	0.084	1539.65		21	0.084	1920.89
22	0.088	815.018		22	0.088	1548.7		22	0.088	1929.66
23	0.092	822.885		23	0.092	1569.77		23	0.092	1934.76
24	0.096	830.022		24	0.096	1586.96		24	0.096	1953.87
25	0.1	831.096		25	0.1	1587.37		25	0.1	1954.83
26	0.104	832.145		26	0.104	1603.98		26	0.104	1962.88
27	0.108	834.864		27	0.108	1631.85		27	0.108	1973.1
28	0.112	856.54		28	0.112	1637.42		28	0.112	1990.8
29	0.116	858.897		29	0.116	1647.26		29	0.116	1995.18
30	0.12	868.723		30	0.12	1684.64		30	0.12	2009.34
31	0.124	877.282		31	0.124	1690.16		31	0.124	2020.2
32	0.128	890.322		32	0.128	1692.66		32	0.128	2022.48
33	0.132	890.732		33	0.132	1706.1		33	0.132	2038.78
34	0.136	893.049		34	0.136	1710.39		34	0.136	2048.17
35	0.14	895.316		35	0.14	1725.38		35	0.14	2076.87
36	0.144	896.558		36	0.144	1729.68		36	0.144	2084.33
37	0.148	896.875		37	0.148	1737.57		37	0.148	2090.17
38	0.152	897.648		38	0.152	1745.57		38	0.152	2153.89
39	0.156	916.868		39	0.156	1786.55		39	0.156	2165.91
40	0.16	918.621		40	0.16	1790.14		40	0.16	2171.2
41	0.164	920.712		41	0.164	1792.84		41	0.164	2185.59
42	0.168	926.478		42	0.168	1797.66		42	0.168	2186.52
43	0.172	930.473		43	0.172	1813.13		43	0.172	2218.21
44	0.176	940.811		44	0.176	1817.84		44	0.176	2226.28
45	0.18	968.533		45	0.18	1830.4		45	0.18	2270.38
46	0.184	977.948		46	0.184	1846.91		46	0.184	2270.87
47	0.188	986.143		47	0.188	1849.57		47	0.188	2281.16
48	0.192	986.186		48	0.192	1860.17		48	0.192	2301.3
49	0.196	987.899		49	0.196	1872.51		49	0.196	2320.01
50	0.2	995.445		50	0.2	1889.83		50	0.2	2329.17
51	0.204	999.804		51	0.204	1890.11		51	0.204	2333.54
52	0.208	1017.55		52	0.208	1901.22		52	0.208	2333.63
53	0.212	1025.29		53	0.212	1924.42		53	0.212	2340.32
54	0.216	1031.61		54	0.216	1925.55		54	0.216	2341.47
55	0.22	1037.23		55	0.22	1944.15		55	0.22	2360.32
56	0.224	1051.06		56	0.224	1946.72		56	0.224	2362.85
57	0.228	1052.38		57	0.228	1957.29		57	0.228	2373.69
58	0.232	1062.74		58	0.232	1960.98		58	0.232	2411.88
59	0.236	1096.82		59	0.236	1990.89		59	0.236	2426.18
60	0.24	1120.18		60	0.24	1993.99		60	0.24	2430.66
61	0.244	1139.23		61	0.244	2028.41		61	0.244	2455.92
62	0.248	1156.63		62	0.248	2041.78		62	0.248	2462.18
63	0.252	1164.53		63	0.252	2052.65		63	0.252	2481.3
64	0.256	1171.22		64	0.256	2068.54		64	0.256	2504.53
65	0.26	1175.53		65	0.26	2074.27		65	0.26	2505.2
66	0.264	1186.87		66	0.264	2075.9		66	0.264	2525.68
67	0.268	1188.97		67	0.268	2086.66		67	0.268	2528.43
68	0.272	1191.47		68	0.272	2101.43		68	0.272	2564.97
69	0.276	1240.95		69	0.276	2106.41		69	0.276	2576.39
70	0.28	1254.9		70	0.28	2124.22		70	0.28	2590.91
71	0.284	1264.06		71	0.284	2139.96		71	0.284	2594.89
72	0.288	1266.08		72	0.288	2146.5		72	0.288	2619.69
73	0.292	1269.42		73	0.292	2159.71		73	0.292	2637.94
74	0.296	1277.08		74	0.296	2183.15		74	0.296	2642.3
75	0.3	1303		75	0.3	2192.8		75	0.3	2655.4
76	0.304	1307.46		76	0.304	2209.14		76	0.304	2693.64
77	0.308	1308.59		77	0.308	2219.93		77	0.308	2722.51
78	0.312	1311.12		78	0.312	2226.78		78	0.312	2730.77
79	0.316	1322.53		79	0.316	2244.04		79	0.316	2752.49
80	0.32	1329.84		80	0.32	2246.2		80	0.32	2752.64
81	0.324	1394.55		81	0.324	2255.19		81	0.324	2755.69
82	0.328	1408.74		82	0.328	2277.64		82	0.328	2758.17
83	0.332	1410.17		83	0.332	2278.42		83	0.332	2758.95
84	0.336	1412.92		84	0.336	2278.79		84	0.336	2787.53
85	0.34	1419.56		85	0.34	2286.89		85	0.34	2841.83
86	0.344	1425.33		86	0.344	2294.71		86	0.344	2842.38
87	0.348	1444.29		87	0.348	2299.24		87	0.348	2848.02
88	0.352	1455.17		88	0.352	2305.32		88	0.352	2849.35
89	0.356	1462.08		89	0.356	2312.28		89	0.356	2850.38
90	0.36	1474.88		90	0.36	2324.66		90	0.36	2851.02
91	0.364	1484.3		91	0.364	2326.08		91	0.364	2859.7
92	0.368	1484.53		92	0.368	2327.66		92	0.368	2864.02
93	0.372	1503.88		93	0.372	2337.4		93	0.372	2882.9
94	0.376	1504.31		94	0.376	2366.67		94	0.376	2904.08
95	0.38	1506.3		95	0.38	2381.8		95	0.38	2907.99
96	0.384	1511.5		96	0.384	2390.2		96	0.384	2919.64
97	0.388	1515.95		97	0.388	2408.53		97	0.388	2921.65
98	0.392	1516.76		98	0.392	2412.12		98	0.392	2924.55
99	0.396	1522.65		99	0.396	2415.28		99	0.396	2928.94
100	0.4	1527.61		100	0.4	2425.95		100	0.4	2937.81
101	0.404	1538.11		101	0.404	2432.29		101	0.404	2947.89
102	0.408	1544.17		102	0.408	2437.41		102	0.408	2951.07
103	0.412	1555.76		103	0.412	2446.07		103	0.412	2962.05
104	0.416	1561.28		104	0.416	2456.24		104	0.416	2969.71
105	0.42	1568.8		105	0.42	2458.93		105	0.42	2992.54
106	0.424	1576.65		106	0.424	2459.23		106	0.424	3028.46
107	0.428	1589.75		107	0.428	2464.58		107	0.428	3052.15
108	0.432	1599.32		108	0.432	2469.08		108	0.432	3068.89
109	0.436	1600.35		109	0.436	2478.01		109	0.436	3071.41
110	0.44	1608.93		110	0.44	2482.98		110	0.44	3071.45
111	0.444	1613.47		111	0.444	2486.5		111	0.444	3087.08
112	0.448	1616.6		112	0.448	2489.71		112	0.448	3127.16
113	0.452	1639.82		113	0.452	2499.06		113	0.452	3165.27
114	0.456	1643.44		114	0.456	2501.54		114	0.456	3178.41
115	0.46	1644.62		115	0.46	2506.74		115	0.46	3184.03
116	0.464	1645.44		116	0.464	2507.51		116	0.464	3192.81
117	0.468	1646.62		117	0.468	2551.32		117	0.468	3227.89
118	0.472	1651.88		118	0.472	2563.69		118	0.472	3312
119	0.476	1657.76		119	0.476	2570.38		119	0.476	3312.13
120	0.48	1665.66		120	0.48	2585.28		120	0.48	3361.79
121	0.484	1666.15		121	0.484	2617.13		121	0.484	3368.98
122	0.488	1673.44		122	0.488	2624.81		122	0.488	3397.22
123	0.492	1682.41		123	0.492	2650.49		123	0.492	3418.85
124	0.496	1700.42		124	0.496	2667.23		124	0.496	3460.07
125	0.5	1711.85		125	0.5	2675.84		125	0.5	3460.89
126	0.504	1715.99		126	0.504	2680.83		126	0.504	3465.08
127	0.508	1720.85		127	0.508	2683.73		127	0.508	3468.63
128	0.512	1732.22		128	0.512	2685.48		128	0.512	3476.92
129	0.516	1732.34		129	0.516	2689.11		129	0.516	3485.69
130	0.52	1732.43		130	0.52	2714.33		130	0.52	3496.42
131	0.524	1739.24		131	0.524	2715.75		131	0.524	3496.86
132	0.528	1740.46		132	0.528	2718.45		132	0.528	3498.99
133	0.532	1772.54		133	0.532	2721.57		133	0.532	3506.1
134	0.536	1783.23		134	0.536	2723.65		134	0.536	3508.28
135	0.54	1786.3		135	0.54	2735.64		135	0.54	3552.61
136	0.544	1806.93		136	0.544	2746.22		136	0.544	3569.81
137	0.548	1825.19		137	0.548	2759.27		137	0.548	3593.73
138	0.552	1830.99		138	0.552	2788.4		138	0.552	3595.97
139	0.556	1831.94		139	0.556	2794.74		139	0.556	3627.72
140	0.56	1832.75		140	0.56	2802.14		140	0.56	3643.77
141	0.564	1838.87		141	0.564	2816.76		141	0.564	3645.35
142	0.568	1841.04		142	0.568	2828.49		142	0.568	3672.16
143	0.572	1844.4		143	0.572	2853.46		143	0.572	3678
144	0.576	1856.55		144	0.576	2862.12		144	0.576	3684.07
145	0.58	1864.07		145	0.58	2862.95		145	0.58	3730.41
146	0.584	1865.23		146	0.584	2873.84		146	0.584	3754.34
147	0.588	1869.43		147	0.588	2879.78		147	0.588	3768.64
148	0.592	1872.07		148	0.592	2886.36		148	0.592	3850.34
149	0.596	1880.27		149	0.596	2896.79		149	0.596	3887.04
150	0.6	1884.8		150	0.6	2965.73		150	0.6	3938.26
151	0.604	1897.5		151	0.604	2975.96		151	0.604	3942.64
152	0.608	1906.65		152	0.608	2989.92		152	0.608	3952.92
153	0.612	1907.14		153	0.612	2991.26		153	0.612	3959.97
154	0.616	1908.26		154	0.616	3003.74		154	0.616	3988.36
155	0.62	1911.28		155	0.62	3007.77		155	0.62	4011.41
156	0.624	1921.81		156	0.624	3010.22		156	0.624	4017.79
157	0.628	1925.26		157	0.628	3017.47		157	0.628	4018.89
158	0.632	1931.82		158	0.632	3017.47		158	0.632	4061.13
159	0.636	1992.27		159	0.636	3041.86		159	0.636	4066.92
160	0.64	1995.7		160	0.64	3045.31		160	0.64	4071.96
161	0.644	2000.71		161	0.644	3052.73		161	0.644	4119.74
162	0.648	2014.34		162	0.648	3056.22		162	0.648	4149.93
163	0.652	2017.08		163	0.652	3099.16		163	0.652	4154.86
164	0.656	2017.19		164	0.656	3103.15		164	0.656	4167.93
165	0.66	2025.44		165	0.66	3141.51		165	0.66	4181.58
166	0.664	2028.78		166	0.664	3153.49		166	0.664	4184.52
167	0.668	2043.85		167	0.668	3167.86		167	0.668	4188.35
168	0.672	2056.1		168	0.672	3170.3		168	0.672	4190.14
169	0.676	2056.25		169	0.676	3176.27		169	0.676	4201.79
170	0.68	2074.77		170	0.68	3176.37		170	0.68	4208.74
171	0.684	2085.47		171	0.684	3186.17		171	0.684	4288.24
172	0.688	2092.05		172	0.688	3205.37		172	0.688	4295.51
173	0.692	2094.03		173	0.692	3233.06		173	0.692	4298.17
174	0.696	2114.61		174	0.696	3233.63		174	0.696	4300.46
175	0.7	2120.2		175	0.7	3250.42		175	0.7	4357.3
176	0.704	2148.78		176	0.704	3251.15		176	0.704	4376.04
177	0.708	2154.95		177	0.708	3258.26		177	0.708	4387.41
178	0.712	2172.24		178	0.712	3268.12		178	0.712	4417.54
179	0.716	2180.09		179	0.716	3284.99		179	0.716	4431
180	0.72	2188.65		180	0.72	3293.66		180	0.72	4442.28
181	0.724	2190.03		181	0.724	3296.5		181	0.724	4585.72
182	0.728	2205.15		182	0.728	3296.63		182	0.728	4598.35
183	0.732	2205.45		183	0.732	3308.63		183	0.732	4600.79
184	0.736	2219.87		184	0.736	3353.16		184	0.736	4603.26
185	0.74	2226.49		185	0.74	3359.12		185	0.74	4617.62
186	0.744	2230.08		186	0.744	3377.24		186	0.744	4633.16
187	0.748	2237.15		187	0.748	3379.2		187	0.748	4648.45
188	0.752	2254.33		188	0.752	3385.93		188	0.752	4709.98
189	0.756	2266.93		189	0.756	3391.25		189	0.756	4714.4
190	0.76	2306		190	0.76	3398.09		190	0.76	4786.94
191	0.764	2309.23		191	0.764	3407.22		191	0.764	4801.33
192	0.768	2310.15		192	0.768	3411.88		192	0.768	4819.14
193	0.772	2312.83		193	0.772	3448.16		193	0.772	4822.71
194	0.776	2324.84		194	0.776	3463.67		194	0.776	4823.3
195	0.78	2329.29		195	0.78	3470.39		195	0.78	4829
196	0.784	2344.25		196	0.784	3471.68		196	0.784	4845.49
197	0.788	2344.92		197	0.788	3493.79		197	0.788	4860.26
198	0.792	2371.14		198	0.792	3496.31		198	0.792	4904.19
199	0.796	2374.81		199	0.796	3502.93		199	0.796	4911.12
200	0.8	2406.78		200	0.8	3515.29		200	0.8	4927.71
201	0.804	2412.97		201	0.804	3540.79		201	0.804	5040.38
202	0.808	2417.5		202	0.808	3542.09		202	0.808	5161.5
203	0.812	2442.41		203	0.812	3572.32		203	0.812	5239.89
204	0.816	2450.78		204	0.816	3587.99		204	0.816	5297.88
205	0.82	2466.47		205	0.82	3608.05		205	0.82	5350.38
206	0.824	2471.55		206	0.824	3620.05		206	0.824	5380.51
207	0.828	2486.84		207	0.828	3661.92		207	0.828	5388.91
208	0.832	2498.86		208	0.832	3664.97		208	0.832	5420.53
209	0.836	2521.46		209	0.836	3671.89		209	0.836	5433.97
210	0.84	2590.21		210	0.84	3746.84		210	0.84	5467.56
211	0.844	2616.26		211	0.844	3785.28		211	0.844	5497.44
212	0.848	2635.36		212	0.848	3813.81		212	0.848	5547.86
213	0.852	2668.59		213	0.852	3825.97		213	0.852	5613.99
214	0.856	2680.97		214	0.856	3870.35		214	0.856	5625.42
215	0.86	2690		215	0.86	3873.41		215	0.86	5672.14
216	0.864	2698.5		216	0.864	3886.07		216	0.864	5675.02
217	0.868	2713.45		217	0.868	3925.95		217	0.868	5697.92
218	0.872	2726.6		218	0.872	3937.97		218	0.872	5706.44
219	0.876	2731.9		219	0.876	3964.63		219	0.876	5730.1
220	0.88	2754.04		220	0.88	3973.68		220	0.88	5745.17
221	0.884	2755.56		221	0.884	3974.27		221	0.884	5770.06
222	0.888	2762.01		222	0.888	4003.06		222	0.888	5784.4
223	0.892	2774.9		223	0.892	4033.24		223	0.892	5891.65
224	0.896	2807.84		224	0.896	4047.09		224	0.896	6079.95
225	0.9	2826.64		225	0.9	4066.48		225	0.9	6106.09
226	0.904	2869.31		226	0.904	4092.33		226	0.904	6155.19
227	0.908	2872.91		227	0.908	4121.48		227	0.908	6227.06
228	0.912	2878.21		228	0.912	4129.19		228	0.912	6497.74
229	0.916	2884.87		229	0.916	4134.26		229	0.916	6509.01
230	0.92	2960.81		230	0.92	4209.17		230	0.92	6699.33
231	0.924	2979.8		231	0.924	4253.57		231	0.924	6802.99
232	0.928	3020.45		232	0.928	4390.11		232	0.928	6807.57
233	0.932	3150.27		233	0.932	4459.42		233	0.932	6869.57
234	0.936	3169.08		234	0.936	4472.26		234	0.936	6927.9
235	0.94	3272.29		235	0.94	4534.32		235	0.94	6965.37
236	0.944	3279.09		236	0.944	4539.73		236	0.944	7278.84
237	0.948	3339.29		237	0.948	4557.39		237	0.948	7351.44
238	0.952	3399.31		238	0.952	4648.48		238	0.952	7425.7
239	0.956	3410.08		239	0.956	4676.55		239	0.956	7593.16
240	0.96	3537.22		240	0.96	5027.47		240	0.96	7638.16
241	0.964	3613.29		241	0.964	5122.55		241	0.964	7769.91
242	0.968	3657.43		242	0.968	5202.3		242	0.968	7790.61
243	0.972	3734.47		243	0.972	5292.71		243	0.972	7869.5
244	0.976	3810.61		244	0.976	5360.04		244	0.976	8233.88
245	0.98	4615.11		245	0.98	5401.19		245	0.98	8330.04
246	0.984	4653.3		246	0.984	5401.78		246	0.984	8952.33
247	0.988	5105.94		247	0.988	5451.38		247	0.988	9409.7
248	0.992	5378.24		248	0.992	5455.19		248	0.992	9433.57
249	0.996	5628.96		249	0.996	5627.66		249	0.996	10153.5
250	1	6251.43		250	1	6062.03		250	1	10505.1
