# Supplementary material for: Evolutionary adaptation of the sensitivity of connexin26 hemichannels to CO2
Source: Proc Biol Sci. 2017 Feb 8;284(1848):20162723. doi: 10.1098/rspb.2016.2723 (PMC5310615; doi:10.1098/rspb.2016.2723)
Supplement: Median data [file rspb20162723supp5.xls]

## Sheet: 3 PCO2
20 mmHg
Chicken	human	rat	mole rat
1906.65	1215.01	1298.79	1798.86
1600.35	1507.53	1650.54	1551.57
1908.26	1151.5	1821.8	1186.7
1613.47	1384.81	1205.55	1354
1052.38	1938.78	1915.97	1457.46
	1384.81
	1938.78
	1313.05
	1301.46
	1772.17
35 mmHg
Chicken	human	rat	mole rat
2415.28	1643.94	1579.18	1857.64
2425.95	1761.33	1593.63	1886.18
2975.96	1997.67	2291.2	1553.49
2873.84	1988.23	1615.46	1709.15
2667.23	2145.1	2554.56	1611.44
	1988.23
	2145.1
	1644.49
	1768.74
	1899.19
55 mmHg
Chicken	human	rat	mole rat
2462.18	3911.54	3287.19	2365.03
3506.1	3648.79	2840.06	2412.98
3569.81	3657.48	3298.35	1734.43
3850.34	2748.67	2225.48	2068.13
4201.79	3517.44	3367.5	1922.24
	2748.67
	3517.44
	2674.23
	2901.94
	2863.89
