# Supplementary material for: Evolutionary adaptation of the sensitivity of connexin26 hemichannels to CO2
Source: Proc Biol Sci. 2017 Feb 8;284(1848):20162723. doi: 10.1098/rspb.2016.2723 (PMC5310615; doi:10.1098/rspb.2016.2723)
Supplement: Multiple comparisons [file rspb20162723supp6.xls]

## Sheet: Sheet1
According to Curran-Everett 2000.				Where P<i/k*0.05 significant
	35 mmHg				55 mmHg
i		P	i/k*0.05		i		P	i/k*0.05
6	R v MR	0.4206	0.05		6	C v H	0.2499	0.05
5	H v R	0.2904	0.0416667		5	H v R	0.2126	0.0416667
4	H v MR	0.0378	0.0333333		4	C v R	0.0476	0.0333333
3	C v R	0.0159	0.025		3	R v MR	0.0159	0.025
2	C v MR	0.004	0.0166667		2	C v MR	0.004	0.0166667
1	C v H	0.0013	0.00833333		1	H v MR	0.0013	0.00833333
